# Supplementary material for: Prediction of the Spatial Origin of Puumala Virus Infections Using L Segment Sequences Derived from a Generic Screening PCR
Source: Viruses. 2019 Jul 30;11(8):694. doi: 10.3390/v11080694 (PMC6724045; doi:10.3390/v11080694)
Supplement: Supplementary file 1 [file viruses-11-00694-s001.zip]

Archive with 3 entries (3 files):
- S1.txt
- S2.png
- S3.txt
