# Supplementary material for: Prediction of the Spatial Origin of Puumala Virus Infections Using L Segment Sequences Derived from a Generic Screening PCR
Source: Viruses. 2019 Jul 30;11(8):694. doi: 10.3390/v11080694 (PMC6724045; doi:10.3390/v11080694)
Supplement: Supplementary file 1 [file viruses-11-00694-s001.zip › S1.txt]

Sequences used in Figure 1. All sequences with a name stem from the National Consultation Laboratory. Sequences from 2018 are new in this study.
year	host	accession_number	id	post_code	longitude	latitude	region	region__colour
2018	Homo sapiens	MN026263	18/hu/MN026263/Winningen	NA	NA	NA	NA	grey
2011	Homo sapiens	MK770463	11/hu/MK770463/Braunschweig	38100	10.52283565	52.26605912	North-East Hesse	darkslategray3
2012	Homo sapiens	MK770509	12/hu/MK770509/Meine	38527	10.56890785	52.37843944	North-East Hesse	darkslategray3
2005	Myodes glareolus	GU300139	05/mu/GU300139/Sennickerode	37073	9.932454681	51.53504152	North-East Hesse	darkslategray3
2012	Homo sapiens	MK770519	12/hu/MK770519/Spangenberg	34286	9.692799953	51.118256	North-East Hesse	darkslategray3
2017	Homo sapiens	MK770572	17/hu/MK770572/Melsungen	34212	9.583909801	51.14475265	North-East Hesse	darkslategray3
2012	Homo sapiens	MK770512	12/hu/MK770512/Heyerode	99988	10.28124713	51.16973276	North-East Hesse	darkslategray3
2012	Homo sapiens	MK770515	12/hu/MK770515/Wanfried	37281	10.16942095	51.17160952	North-East Hesse	darkslategray3
2012	Homo sapiens	MK770511	12/hu/MK770511/Muehlhausen	99974	10.45819482	51.24363299	North-East Hesse	darkslategray3
2010	Homo sapiens	JN696331	10/hu/JN696331/Fulda	36037	9.683036306	50.55683635	North-East Hesse	darkslategray3
2010	Myodes glareolus	JN696368	10/mu/JN696368/Gilserberg	34630	9.065902897	50.94947154	North-East Hesse	darkslategray3
2010	Homo sapiens	JN696333	10/hu/JN696333/Melsungen	34212	9.583909801	51.14475265	North-East Hesse	darkslategray3
2012	Homo sapiens	MK770529	12/hu/MK770529/Homberg	34576	9.411437648	51.01166328	North-East Hesse	darkslategray3
2012	Homo sapiens	MK770528	12/hu/MK770528/Homberg	34576	9.411437648	51.01166328	North-East Hesse	darkslategray3
2017	Homo sapiens	MK770570	17/hu/MK770570/Belrieth	98617	10.37351726	50.54621368	North-East Hesse	darkslategray3
2011	Homo sapiens	MK770462	11/hu/MK770462/Fritzlar	34560	9.260044415	51.14557356	North-East Hesse	darkslategray3
2012	Homo sapiens	MK770464	12/hu/MK770464/Knuellwald	34593	9.511093374	50.99568962	North-East Hesse	darkslategray3
2017	Homo sapiens	MK770562	17/hu/MK770562/Hammelburg	97762	9.875072345	50.10507513	Spessart Forest	blue
2015	Homo sapiens	MK770538	15/hu/MK770538/Giessen	35390	8.673014259	50.58594824	Spessart Forest	blue
2017	Homo sapiens	MK770564	17/hu/MK770564/Hammelburg	97762	9.875072345	50.10507513	Spessart Forest	blue
2010	Myodes glareolus	JN696372	10/mu/JN696372/Karlstadt	97753	9.743415295	49.97158475	Spessart Forest	blue
2012	Homo sapiens	MK770490	12/hu/MK770490/Gemuenden	97737	9.693360708	50.05751915	Spessart Forest	blue
2007	Homo sapiens	EU266767	07/hu/EU266767/Schluechtern	36381	9.555559386	50.35480151	Spessart Forest	blue
2009	Myodes glareolus	JN696367	09/mu/JN696367/Darmstadt	64283	8.65330819	49.87151739	Spessart Forest	blue
2010	Homo sapiens	JN696319	10/hu/JN696319/Sinntal	36391	9.651037742	50.29927675	Spessart Forest	blue
2012	Homo sapiens	MK770480	12/hu/MK770480/Wertheim	97877	9.521984498	49.74426467	Spessart Forest	blue
2012	Homo sapiens	MK770504	12/hu/MK770504/Albstadt	72458	9.02957528	48.19915081	Spessart Forest	blue
2007	Myodes glareolus	EU246968	07/mu/EU246968/Rechtenbach	97848	9.499825932	49.98708112	Spessart Forest	blue
2017	Homo sapiens	MK770578	17/hu/MK770578/Dammbach	63874	9.329559451	49.85746038	Spessart Forest	blue
2007	Myodes glareolus	EU246963	07/mu/EU246963/Laufach	63846	9.35815145	49.99416223	Spessart Forest	blue
2010	Myodes glareolus	JN696371	10/mu/JN696371/Karlstadt	97753	9.743415295	49.97158475	Spessart Forest	blue
2017	Homo sapiens	MK770569	17/hu/MK770569/Gemuenden	97737	9.693360708	50.05751915	Spessart Forest	blue
2010	Myodes glareolus	JN696357	10/mu/JN696357/Sinntal	36391	9.651037742	50.29927675	Spessart Forest	blue
2012	Homo sapiens	MK770518	12/hu/MK770518/Wentorf	21465	10.26446452	53.53361902	Spessart Forest	blue
2012	Homo sapiens	MK770470	12/hu/MK770470/Mainhausen	63533	9.008900934	50.01094961	Spessart Forest	blue
2012	Homo sapiens	MK770474	12/hu/MK770474/Mespelbrunn	63875	9.301256602	49.91984744	Spessart Forest	blue
2017	Homo sapiens	MK770553	17/hu/MK770553/Aschaffenburg	63739	9.165189141	49.97584283	Spessart Forest	blue
2017	Homo sapiens	MK770598	17/hu/MK770598/Lonnerstadt	63879	9.371908818	49.927126	Spessart Forest	blue
2010	Homo sapiens	JN696344	10/hu/JN696344/Hoesbach	63768	9.216507619	50.01554203	Spessart Forest	blue
2010	Myodes glareolus	JN696369	10/mu/JN696369/Salmuenster	63628	9.445154462	50.26362887	Spessart Forest	blue
2009	Myodes glareolus	JN696366	09/mu/JN696366/Darmstadt	64283	8.65330819	49.87151739	Spessart Forest	blue
2010	Myodes glareolus	JN696356	10/mu/JN696356/Sinntal	36391	9.651037742	50.29927675	Spessart Forest	blue
2012	Homo sapiens	MK770489	12/hu/MK770489/Kirchhain	35274	8.906777521	50.83938237	Spessart Forest	blue
2010	Homo sapiens	JN696330	10/hu/JN696330/Niederstetten	97996	9.93576023	49.40337806	Spessart Forest	blue
2012	Homo sapiens	HSE212254	12/hu/KM013474/Billigheim	74842	9.245589149	49.3459375	Spessart Forest	blue
2017	Homo sapiens	MK770581	17/hu/MK770581/Odenwald	63065	8.768088442	50.10618088	Spessart Forest	blue
2012	Homo sapiens	HSE209445	12/hu/KM013473/Wilhemlsfeld	69259	8.766615707	49.46913779	Spessart Forest	blue
2010	Homo sapiens	JN696327	10/hu/JN696327/Wiesenbach	69257	8.828288261	49.36649695	Spessart Forest	blue
2017	Homo sapiens	MK770593	17/hu/MK770593/Wiesenbach	69257	8.828288261	49.36649695	Spessart Forest	blue
2012	Homo sapiens	MK770525	12/hu/MK770525/Laudenbach	63925	9.165572446	49.737988	Spessart Forest	blue
2012	Homo sapiens	MK770502	12/hu/MK770502/Laufach	63846	9.35815145	49.99416223	Spessart Forest	blue
2017	Homo sapiens	MK770599	17/hu/MK770599/Stadtprozelten	97909	9.397649931	49.80231471	Spessart Forest	blue
2012	Homo sapiens	MK770507	12/hu/MK770507/Wertheim	97877	9.521984498	49.74426467	Spessart Forest	blue
2012	Homo sapiens	MK770492	12/hu/MK770492/Schollbrunn	97852	9.473121161	49.83325427	Spessart Forest	blue
2012	Homo sapiens	MK770510	12/hu/MK770510/Eichenbuehl	63928	9.361258114	49.67717207	Spessart Forest	blue
2012	Homo sapiens	MK770488	12/hu/MK770488/Freudenberg	97896	9.364153304	49.74528495	Spessart Forest	blue
2017	Homo sapiens	MK770587	17/hu/MK770587/Elsenfeld	63820	9.20142989	49.83540956	Spessart Forest	blue
2012	Homo sapiens	MK770494	12/hu/MK770494/Moenchberg	63933	9.263736316	49.79312025	Spessart Forest	blue
2017	Homo sapiens	MK770583	17/hu/MK770583/Mainaschaff	63814	9.08927334	49.99377484	Spessart Forest	blue
2017	Homo sapiens	MK770582	17/hu/MK770582/Moembris	63776	9.157738134	50.06566228	Spessart Forest	blue
2012	Homo sapiens	MK770484	12/hu/MK770484/Klingenberg	63911	9.182078792	49.76393449	Spessart Forest	blue
2017	Homo sapiens	MK770559	17/hu/MK770559/Kleinwallstadt	63839	9.190142753	49.86995181	Spessart Forest	blue
2012	Homo sapiens	MK770476	12/hu/MK770476/Hausen	63840	9.219688048	49.87534548	Spessart Forest	blue
2012	Homo sapiens	MK770471	12/hu/MK770471/Hausen	63840	9.219688048	49.87534548	Spessart Forest	blue
2012	Homo sapiens	MK770520	12/hu/MK770520/Leidersbach	63849	9.240292107	49.90038529	Spessart Forest	blue
2012	Homo sapiens	MK770522	12/hu/MK770522/Leidersbach	63849	9.240292107	49.90038529	Spessart Forest	blue
2017	Homo sapiens	MK770568	17/hu/MK770568/Grosswallstadt	63868	9.138032237	49.87505892	Spessart Forest	blue
2012	Homo sapiens	MK770501	12/hu/MK770501/Aschaffenburg	63739	9.165189141	49.97584283	Spessart Forest	blue
2010	Homo sapiens	JN696326	10/hu/JN696326/Aschaffenburg	63739	9.165189141	49.97584283	Spessart Forest	blue
2012	Homo sapiens	MK770485	12/hu/MK770485/Gerlingen	70839	9.0623281	48.79002257	Spessart Forest	blue
2007	Homo sapiens	EU266768	07/hu/EU266768/Karlsruhe	76131	8.42507	49.01938855	Baden	grey
2012	Homo sapiens	KM013472	12/hu/KM013472/Mosbach	74821	9.130510829	49.38164833	Baden	grey
2007	Homo sapiens	EU266766	07/hu/EU266766/Waldkirchen	94065	13.60468366	48.72963647	Bavarian Forest	forestgreen
2017	Homo sapiens	MK770575	17/hu/MK770575/Hinterschmiding	94146	13.61448736	48.82804054	Bavarian Forest	forestgreen
2017	Homo sapiens	MK770545	17/hu/MK770545/Neureichenau	94089	13.7581982	48.74678537	Bavarian Forest	forestgreen
2017	Homo sapiens	MK770560	17/hu/MK770560/Freyung	94078	13.54968785	48.8162496	Bavarian Forest	forestgreen
2017	Homo sapiens	MK770561	17/hu/MK770561/Ringelai	94160	13.45980787	48.81126127	Bavarian Forest	forestgreen
2017	Homo sapiens	MK770546	17/hu/MK770546/Haidmuehle	94145	13.74513558	48.84037104	Bavarian Forest	forestgreen
2004	Homo sapiens	EU004029	04/hu/EU004029/Neureichnau	94089	13.7581982	48.74678537	Bavarian Forest	forestgreen
2017	Homo sapiens	MK770585	17/hu/MK770585/BadKoetzting	93444	12.87691097	49.17042759	Bavarian Forest	forestgreen
2004	Myodes glareolus	EU004033	04/mu/EU004033/Schoefweg	94556	13.4794171	48.90187113	Bavarian Forest	forestgreen
2004	Homo sapiens	EU004031	04/hu/EU004031/Waldkirchen	94065	13.60468366	48.72963647	Bavarian Forest	forestgreen
2010	Homo sapiens	JN696329	10/hu/JN696329/Waldkirchen	94065	13.60468366	48.72963647	Bavarian Forest	forestgreen
2004	Myodes glareolus	EU004032	04/mu/EU004032/Neureichenau	94556	13.4794171	48.90187113	Bavarian Forest	forestgreen
2010	Myodes glareolus	JN696375	10/mu/JN696375/Lackenberg	94227	13.27599822	49.05348767	Bavarian Forest	forestgreen
2017	Homo sapiens	MK770563	17/hu/MK770563/Willmering	93497	12.68161208	49.24899394	Bavarian Forest	forestgreen
2017	Homo sapiens	MK770573	17/hu/MK770573/Grabfeld	98631	10.49126522	50.43230951	Bavarian Forest	forestgreen
2012	Homo sapiens	HSE214298	12/hu/KM013475/WaldMichelbach	69483	8.847748754	49.55374178	Bavarian Forest	forestgreen
2017	Homo sapiens	MK770555	17/hu/MK770555/Spiegelau	94518	13.3387568	48.92906992	Bavarian Forest	forestgreen
2004	Myodes glareolus	EU004034	04/mu/EU004034/Neureichenau	94556	13.4794171	48.90187113	Bavarian Forest	forestgreen
2010	Myodes glareolus	JN696374	10/mu/JN696374/Lackenberg	94227	13.27599822	49.05348767	Bavarian Forest	forestgreen
2017	Homo sapiens	MK770544	17/hu/MK770544/Deggendorf	94469	12.97191542	48.83759997	Bavarian Forest	forestgreen
2012	Homo sapiens	MK770479	12/hu/MK770479/Schoenberg	94513	13.3286278	48.83535938	Bavarian Forest	forestgreen
2004	Homo sapiens	EU004030	04/hu/EU004030/Schoefweg	94572	13.2230492	48.83420204	Bavarian Forest	forestgreen
2012	Homo sapiens	MK770532	12/hu/MK770532/Passau	94032	13.46176586	48.56823113	Bavarian Forest	forestgreen
2017	Homo sapiens	MK770579	17/hu/MK770579/SktOswaldRiedlhuette	94566	13.39905869	48.935182	Bavarian Forest	forestgreen
2017	Homo sapiens	MK770557	17/hu/MK770557/Hohenwarth	93480	12.93677509	49.20137651	Bavarian Forest	forestgreen
2010	Homo sapiens	JN696318	10/hu/JN696318/Zenting	94579	13.26149327	48.78275313	Bavarian Forest	forestgreen
2012	Homo sapiens	MK770526	12/hu/MK770526/Zenting	94579	13.26149327	48.78275313	Bavarian Forest	forestgreen
2017	Homo sapiens	MK770556	17/hu/MK770556/Grafenau	94481	13.39766414	48.84462705	Bavarian Forest	forestgreen
2017	Homo sapiens	MK770576	17/hu/MK770576/Neuhaus	94152	13.40910859	48.4488864	Bavarian Forest	forestgreen
2010	Homo sapiens	JN696351	10/hu/JN696351/Deggendorf	94469	12.97191542	48.83759997	Bavarian Forest	forestgreen
2012	Homo sapiens	MK770530	12/hu/MK770530/Grafling	94539	12.98348871	48.90895167	Bavarian Forest	forestgreen
2010	Myodes glareolus	JN696376	10/mu/JN696376/Elsenthal	94481	13.39766414	48.84462705	Bavarian Forest	forestgreen
2012	Homo sapiens	MK770467	12/hu/MK770467/Sondheim	97647	10.15867504	50.4904526	Thuringia	gold
2015	Homo sapiens	MK770539	15/hu/MK770539/Ritschenhausen	98617	10.37351726	50.54621368	Thuringia	gold
2017	Homo sapiens	MK770597	17/hu/MK770597/Hausen	97647	10.15867504	50.4904526	Thuringia	gold
2012	Homo sapiens	MK770506	12/hu/MK770506/Oberkatz	98634	10.20427991	50.61781357	Thuringia	gold
2012	Homo sapiens	MK770465	12/hu/MK770465/Oberkatz	98634	10.20427991	50.61781357	Thuringia	gold
NA	Myodes glareolus	KU670643	NA/mu/KU670643/Diedorf	36452	10.13273618	50.65750312	Thuringia	gold
2012	Homo sapiens	MK770466	12/hu/MK770466/Suhl	98527	10.70362772	50.59723619	Thuringia	gold
2017	Homo sapiens	MK770571	17/hu/MK770571/Buttlar	36419	9.972253012	50.70658578	Thuringia	gold
2017	Homo sapiens	MK770574	17/hu/MK770574/Buttlar	36419	9.972253012	50.70658578	Thuringia	gold
2013	Homo sapiens	MK770533	13/hu/MK770533/Schuettorf	99947	10.59289184	51.10225766	Thuringia	gold
2017	Homo sapiens	MK770548	17/hu/MK770548/Meiningen	98617	10.37351726	50.54621368	Thuringia	gold
2012	Homo sapiens	MK770498	12/hu/MK770498/Kirchheim	73230	9.457475062	48.64403113	Swabian Jura	red
2015	Homo sapiens	MK770541	15/hu/MK770541/Gruibingen	73344	9.631867547	48.60348145	Swabian Jura	red
2012	Homo sapiens	MK770517	12/hu/MK770517/Neidlingen	73272	9.564242805	48.57589327	Swabian Jura	red
2012	Homo sapiens	MK770527	12/hu/MK770527/Muensingen	72525	9.522161493	48.40613092	Swabian Jura	red
2017	Homo sapiens	MK770595	17/hu/MK770595/Huelben	72584	9.403508335	48.5212858	Swabian Jura	red
2015	Homo sapiens	MK770536	15/hu/MK770536/Huelben	72584	9.403508335	48.5212858	Swabian Jura	red
2012	Homo sapiens	MK770472	12/hu/MK770472/Geislingen	73312	9.836636962	48.61234357	Swabian Jura	red
2007	Homo sapiens	EU266758	07/hu/EU266758/Stuttgart	70173	9.179330334	48.78195648	Swabian Jura	red
2012	Homo sapiens	MK770478	12/hu/MK770478/Pfaffenhofen	74397	8.956799403	49.05619453	Swabian Jura	red
2017	Homo sapiens	MK770554	17/hu/MK770554/Nuertingen	72622	9.341164906	48.62069271	Swabian Jura	red
2012	Homo sapiens	MK770487	12/hu/MK770487/Hoesbach	63768	9.216507619	50.01554203	Swabian Jura	red
2015	Homo sapiens	MK770537	15/hu/MK770537/Esslingen	73728	9.307720576	48.74219624	Swabian Jura	red
2007	Homo sapiens	EU266759	07/hu/EU266759/Steinheim	71711	9.276707949	48.97637443	Swabian Jura	red
2007	Homo sapiens	EU266757	07/hu/EU266757/Westerstetten	89198	9.947289286	48.51666136	Swabian Jura	red
2012	Homo sapiens	MK770503	12/hu/MK770503/Essingen	73457	10.01908484	48.79355726	Swabian Jura	red
2012	Homo sapiens	MK770493	12/hu/MK770493/Lenningen	73252	9.501878823	48.54924174	Swabian Jura	red
2012	Homo sapiens	MK770505	12/hu/MK770505/Martheidenfeld	97828	9.562385297	49.84069229	Swabian Jura	red
2012	Homo sapiens	MK770500	12/hu/MK770500/Lenningen	73252	9.501878823	48.54924174	Swabian Jura	red
2010	Homo sapiens	JN696345	10/hu/JN696345/BadUrach	72574	9.418139424	48.48304788	Swabian Jura	red
2017	Homo sapiens	MK770590	17/hu/MK770590/Weilheim	73235	9.546956535	48.61021728	Swabian Jura	red
2010	Homo sapiens	JN696353	10/hu/JN696353/Eningen	72800	9.276376119	48.48399656	Swabian Jura	red
2017	Homo sapiens	MK770565	17/hu/MK770565/Orsingen	78359	8.939377501	47.8418961	Swabian Jura	red
2010	Homo sapiens	JN696349	10/hu/JN696349/Eningen	72800	9.276376119	48.48399656	Swabian Jura	red
2010	Homo sapiens	JN696350	10/hu/JN696350/Eningen	72800	9.276376119	48.48399656	Swabian Jura	red
2010	Homo sapiens	JN696346	10/hu/JN696346/SanktJohann	72813	9.349340614	48.45278737	Swabian Jura	red
2012	Homo sapiens	MK770483	12/hu/MK770483/BadUrach	72574	9.418139424	48.48304788	Swabian Jura	red
2007	Homo sapiens	EU266760	07/hu/EU266760/Pfullingen	72793	9.219305407	48.45283743	Swabian Jura	red
2007	Homo sapiens	EU266764	07/hu/EU266764/Sigmaringen	72488	9.18992005	48.09401406	Swabian Jura	red
2017	Homo sapiens	MK770566	17/hu/MK770566/Ohmden	73275	9.531249657	48.65071811	Swabian Jura	red
2006	Homo sapiens	DQ094844	06/hu/DQ094844/Heidelberg	69115	8.681955644	49.40383995	Swabian Jura	red
2012	Homo sapiens	MK770521	12/hu/MK770521/Kaisheim	86687	10.80121336	48.77118028	Swabian Jura	red
2017	Homo sapiens	MK770580	17/hu/MK770580/Bopfingen	73441	10.34224633	48.85771196	Swabian Jura	red
2010	Homo sapiens	JN696324	10/hu/JN696324/Friolzheim	71292	8.826280857	48.83514929	Swabian Jura	red
2010	Homo sapiens	JN696325	10/hu/JN696325/Pforzheim	75172	8.687856208	48.89121639	Swabian Jura	red
2007	Homo sapiens	EU266765	07/hu/EU266765/Remseck	71686	9.264961742	48.87947829	Swabian Jura	red
2007	Myodes glareolus	EU085558	07/mu/EU085558/Hemmingen	71282	9.025322451	48.86779042	Swabian Jura	red
2010	Myodes glareolus	JN696360	10/mu/JN696360/Heimerdingen	71254	9.022347511	48.8400338	Swabian Jura	red
2010	Myodes glareolus	JN696370	10/mu/JN696370/Weissach	71287	8.920377072	48.84240862	Swabian Jura	red
2010	Homo sapiens	JN696341	10/hu/JN696341/Reutlingen	72760	9.202838627	48.51376856	Swabian Jura	red
2010	Homo sapiens	JN696320	10/hu/JN696320/Sasbach	77880	8.137864811	48.63489707	Swabian Jura	red
2010	Homo sapiens	JN696352	10/hu/JN696352/Tuebingen	72070	9.00522295	48.52470118	Swabian Jura	red
2012	Homo sapiens	MK770475	12/hu/MK770475/Neckartenzlingen	72654	9.238643126	48.586459	Swabian Jura	red
2012	Homo sapiens	MK770524	12/hu/MK770524/Veringenstadt	72519	9.212782419	48.17864353	Swabian Jura	red
2007	Myodes glareolus	EU266762	07/mu/EU266762/Albstadt	72458	9.02957528	48.19915081	Swabian Jura	red
2007	Homo sapiens	EU266761	07/hu/EU266761/Albstadt	72458	9.02957528	48.19915081	Swabian Jura	red
2017	Homo sapiens	MK770550	17/hu/MK770550/Bingen	72511	9.272803464	48.12032239	Swabian Jura	red
2017	Homo sapiens	MK770586	17/hu/MK770586/Sigmaringen	72488	9.18992005	48.09401406	Swabian Jura	red
2007	Homo sapiens	EU266763	07/hu/EU266763/Moessingen	72116	9.074521736	48.39755123	Swabian Jura	red
2017	Homo sapiens	MK770543	17/hu/MK770543/Reutlingen	72764	9.21659455	48.48823056	Swabian Jura	red
2017	Homo sapiens	MK770547	17/hu/MK770547/Tuebingen	72072	9.04284968	48.49332978	Swabian Jura	red
2012	Homo sapiens	MK770473	12/hu/MK770473/Reutlingen	72760	9.202838627	48.51376856	Swabian Jura	red
2017	Homo sapiens	MK770551	17/hu/MK770551/Pfronstetten	72539	9.379265785	48.27053308	Swabian Jura	red
2017	Homo sapiens	MK770549	17/hu/MK770549/Gomadingen	72532	9.398122875	48.38846504	Swabian Jura	red
2017	Homo sapiens	MK770567	17/hu/MK770567/Muensingen	72525	9.522161493	48.40613092	Swabian Jura	red
2017	Homo sapiens	MK770552	17/hu/MK770552/Muensingen	72525	9.522161493	48.40613092	Swabian Jura	red
2012	Homo sapiens	MK770481	12/hu/MK770481/Kohlberg	72664	9.334419364	48.56195146	Swabian Jura	red
2010	Homo sapiens	JN696342	10/hu/JN696342/Herrenberg	71083	8.872798165	48.59901837	Swabian Jura	red
2007	Myodes glareolus	EU085563	07/mu/EU085563/Leonberg	71229	9.00772683	48.79137369	Swabian Jura	red
2012	Homo sapiens	MK770477	12/hu/MK770477/Filderstadt	70794	9.217320904	48.66065102	Swabian Jura	red
2007	Myodes glareolus	EU085565	07/mu/EU085565/Renningen	71272	8.925828897	48.77312792	Swabian Jura	red
2015	Homo sapiens	MK770540	15/hu/MK770540/Renningen	71272	8.925828897	48.77312792	Swabian Jura	red
2012	Homo sapiens	MK770482	12/hu/MK770482/Schotten	70195	9.124081393	48.78112323	Swabian Jura	red
2017	Homo sapiens	MK770558	17/hu/MK770558/Muenchingen	70825	9.100805766	48.84862247	Swabian Jura	red
2010	Homo sapiens	JN696328	10/hu/JN696328/Stuttgart	70173	9.179330334	48.78195648	Swabian Jura	red
2010	Homo sapiens	JN696343	10/hu/JN696343/Stuttgart	70173	9.179330334	48.78195648	Swabian Jura	red
2010	Homo sapiens	JN696347	10/hu/JN696347/Stuttgart	70173	9.179330334	48.78195648	Swabian Jura	red
2010	Homo sapiens	JN696354	10/hu/JN696354/Stuttgart	70173	9.179330334	48.78195648	Swabian Jura	red
2012	Homo sapiens	MK770496	12/hu/MK770496/Stuttgart	70173	9.179330334	48.78195648	Swabian Jura	red
2012	Homo sapiens	MK770486	12/hu/MK770486/Muensingen	72525	9.522161493	48.40613092	Swabian Jura	red
2012	Homo sapiens	MK770495	12/hu/MK770495/Waiblingen	71332	9.308227487	48.82717875	Swabian Jura	red
2010	Homo sapiens	JN696317	10/hu/JN696317/Samern	48465	7.208546362	52.34319371	Munsterland	deeppink
2011	Homo sapiens	MK770460	11/hu/MK770460/Spelle	48480	7.478952738	52.39285307	Munsterland	deeppink
2017	Homo sapiens	MK770594	17/hu/MK770594/Nottuln	48301	7.359679412	51.9236997	Munsterland	deeppink
2013	Homo sapiens	MK770535	13/hu/MK770535/Steinfurt	48565	7.368011825	52.14644848	Munsterland	deeppink
2017	Homo sapiens	MK770591	17/hu/MK770591/Emsdetten	48282	7.52267563	52.17581594	Munsterland	deeppink
2010	Myodes glareolus	JN696359	10/mu/JN696359/Billerbeck	48727	7.313239881	51.99172192	Munsterland	deeppink
2010	Myodes glareolus	JN696362	10/mu/JN696362/Billerbeck	48727	7.313239881	51.99172192	Munsterland	deeppink
2007	Myodes glareolus	EU266769	07/mu/EU266769/Billerbeck	48727	7.313239881	51.99172192	Munsterland	deeppink
2010	Myodes glareolus	JN696363	10/mu/JN696363/Billerbeck	48727	7.313239881	51.99172192	Munsterland	deeppink
2007	Homo sapiens	EU266770	07/hu/EU266770/Billerbeck	48727	7.313239881	51.99172192	Munsterland	deeppink
2012	Homo sapiens	MK770523	12/hu/MK770523/Heek	48619	7.090176359	52.1310612	Munsterland	deeppink
1999	Homo sapiens	L36943	94/hu/L36943/Berkel	48727	7.313239881	51.99172192	Munsterland	deeppink
2007	Homo sapiens	EU266771	07/hu/EU266771/Vreden	48691	6.807163358	52.06497691	Munsterland	deeppink
2017	Homo sapiens	MK770577	17/hu/MK770577/Ahaus	48683	6.959731278	52.10148095	Munsterland	deeppink
2011	Homo sapiens	MK770461	11/hu/MK770461/Ahaus	48683	6.959731278	52.10148095	Munsterland	deeppink
2017	Homo sapiens	MK770588	17/hu/MK770588/Senden	48308	7.499161412	51.86278891	Munsterland	deeppink
2012	Homo sapiens	MK770499	12/hu/MK770499/Muenster	48143	7.625900643	51.96250977	Munsterland	deeppink
2017	Homo sapiens	MK770589	17/hu/MK770589/Muenster	48163	7.575841768	51.89602596	Munsterland	deeppink
2017	Homo sapiens	MK770596	17/hu/MK770596/Luedinghausen	59348	7.414755485	51.77571542	Munsterland	deeppink
2017	Homo sapiens	MK770600	17/hu/MK770600/Schledehausen	49143	8.221933361	52.26651855	Munsterland	deeppink
2013	Homo sapiens	MK770534	13/hu/MK770534/Emsdetten	48282	7.52267563	52.17581594	Munsterland	deeppink
2012	Homo sapiens	MK770531	12/hu/MK770531/NA	48143	7.625900643	51.96250977	Munsterland	deeppink
2018	Homo sapiens	MN026264	18/hu/MN026264/Drensteinfurt	48317	7.726562111	51.80239131	Munsterland	deeppink
2012	Homo sapiens	MK770514	12/hu/MK770514/Senden	48308	7.499161412	51.86278891	Munsterland	deeppink
2010	Homo sapiens	JN696321	10/hu/JN696321/Muenster	48143	7.625900643	51.96250977	Munsterland	deeppink
2012	Homo sapiens	MK770508	12/hu/MK770508/Drensteinfurt	48317	7.726562111	51.80239131	Munsterland	deeppink
2017	Homo sapiens	MK770592	17/hu/MK770592/Senden	48308	7.499161412	51.86278891	Munsterland	deeppink
2010	Homo sapiens	JN696336	10/hu/JN696336/BadIburg	49186	8.055781451	52.15114083	Teutobourg Forest	orangered
2009	Myodes glareolus	JN696364	09/mu/JN696364/Bramsche	49565	7.996557272	52.41861403	Teutobourg Forest	orangered
2010	Myodes glareolus	JN696365	10/mu/JN696365/Bramsche	49565	7.996557272	52.41861403	Teutobourg Forest	orangered
2010	Homo sapiens	JN696335	10/hu/JN696335/Ostercappeln	49179	8.198674269	52.38130618	Teutobourg Forest	orangered
2005	Myodes glareolus	JN696358	05/mu/JN696358/Osnabrueck	49074	8.052890244	52.27932395	Teutobourg Forest	orangered
2010	Homo sapiens	JN696340	10/hu/JN696340/Osnabrueck	49074	8.052890244	52.27932395	Teutobourg Forest	orangered
2010	Homo sapiens	JN696339	10/hu/JN696339/Bissendorf	49143	8.221933361	52.26651855	Teutobourg Forest	orangered
2010	Homo sapiens	JN696322	10/hu/JN696322/Bissendorf	49143	8.221933361	52.26651855	Teutobourg Forest	orangered
2010	Homo sapiens	JN696338	10/hu/JN696338/Bissendorf	49143	8.221933361	52.26651855	Teutobourg Forest	orangered
2012	Homo sapiens	MK770513	12/hu/MK770513/Bissendorf	49143	8.221933361	52.26651855	Teutobourg Forest	orangered
2010	Homo sapiens	JN696334	10/hu/JN696334/Bissendorf	49143	8.221933361	52.26651855	Teutobourg Forest	orangered
2010	Homo sapiens	JN696332	10/hu/JN696332/Gramberg	49143	8.221933361	52.26651855	Teutobourg Forest	orangered
2010	Homo sapiens	JN696337	10/hu/JN696337/Melle	49324	8.331627473	52.21426062	Teutobourg Forest	orangered
2010	Homo sapiens	JN696323	10/hu/JN696323/Ostercappeln	49179	8.198674269	52.38130618	Teutobourg Forest	orangered
2007	Myodes glareolus	JN696355	07/mu/JN696355/Astrup	26203	8.154599751	53.05451035	Teutobourg Forest	orangered
2012	Homo sapiens	MK770516	12/hu/MK770516/Brandscheid	54608	6.306589368	50.2355055	NA	grey
2012	Homo sapiens	MK770491	12/hu/MK770491/Lich	35423	8.827745686	50.5101664	Ruhr	grey
2007	Homo sapiens	EU266772	07/hu/EU266772/Essen	45127	7.008753969	51.45869611	Ruhr	grey
2017	Homo sapiens	MK770542	17/hu/MK770542/Essen	45127	7.008753969	51.45869611	Ruhr	grey
2010	Homo sapiens	JN696348	10/hu/JN696348/Reken	48734	7.063905724	51.82459496	Ruhr	grey
2012	Homo sapiens	MK770497	12/hu/MK770497/unknown	NA	NA	NA	NA	grey
2017	Homo sapiens	MK770584	17/hu/MK770584/Eckenroth	55444	7.737134469	49.94052173	Rhineland	purple
2005	Homo sapiens	EU004036	05/hu/EU004036/Koblenz	56068	7.594922782	50.35400511	Rhineland	purple
1999	Myodes glareolus	AJ238779	99/mu/AJ238779/Erft	50374	6.7693835	50.7933969	Rhineland	purple
2005	Myodes glareolus	DQ322677	05/mu/DQ322677/Cologne	50667	6.957684918	50.94008862	Rhineland	purple
2005	Myodes glareolus	DQ322678	05/mu/DQ322678/Cologne	50667	6.957684918	50.94008862	Rhineland	purple
2012	Homo sapiens	MK770468	12/hu/MK770468/Juelich	52428	6.366920008	50.92867969	NA	grey
2012	Homo sapiens	MK770469	12/hu/MK770469/Wertheim	97877	9.521984498	49.74426467	NA	grey
2007	Homo sapiens	MK770459	07/hu/EU833888/FIN	NA	NA	NA	NA	grey
