# Supplementary material for: Prediction of the Spatial Origin of Puumala Virus Infections Using L Segment Sequences Derived from a Generic Screening PCR
Source: Viruses. 2019 Jul 30;11(8):694. doi: 10.3390/v11080694 (PMC6724045; doi:10.3390/v11080694)
Supplement: Supplementary file 1 [file viruses-11-00694-s001.zip › S3.txt]

Sequences used in Figure 2. Sequences marked with a X were generated for this study.			
			
accession_no	Sequence_ID	host	this_study
MH492372	BUL/MH492372/16	rodent	
KF776554	SLO/KF776554/12	human	
KF776589	SLO/KF776589/95	rodent	
KF776650	SLO/KF776650/02	rodent	
MH492371	BUL/MH492371/16	rodent	
MH492373	BUL/MH492373/17	rodent	
MH492369	BUL/MH492369/17	rodent	
MH492370	BUL/MH492370/17	rodent	
MH492368	BUL/MH492368/15	rodent	
MN026168	Hausen/H21687/17	human	X
MN026169	Ritschenhausen/H326/15	human	X
MN026167	Frankenheim/H322/18	human	X
MN026170	Meiningen/H257/17	human	X
MN026171	Buttlar/H460/17	human	X
MN026172	Buttlar/H452/17	human	X
MF077564	SVK/MF077564/12	rodent	
MN026242	Hohenwarth/H294/17	human	X
MN026243	BadKoetzting/H610/17	human	X
MN026237	Ringelai/H381/17	human	X
MN026240	Waldkirchen/H490/17	human	X
MN026238	Haidmuehle/H237/17	human	X
MN026239	Freyung/H361/17	human	X
MF077571	CZ/MF077571/04	rodent	
MN026241	Hinterschmiding/H463/17	human	X
MF077568	CZ/MF077568/08	rodent	
MF077570	CZ/MF077570/07	rodent	
MF077569	CZ/MF077569/07	rodent	
MF077572	CZ/MF077572/07	rodent	
MF077567	CZ/MF077567/08	rodent	
MN026236	Neureichenau/H231/17	human	X
MN026229	Grafling/H492/17	human	X
MN026224	Schoenberg/H005/15	human	X
MN026225	Hohenwarth/H306/17	human	X
MN026226	SktOswaldRiedlhuette/H508/17	human	X
MN026227	Neuhaus/H464/17	human	X
MN026228	Grafenau/H305/17	human	X
MN026230	Deggendorf/H209/17	human	X
MN026232	Spiegelau/H303/17	human	X
MN026235	Spiegelau/H313/17	human	X
MN026231	Spiegelau/H010/15	human	X
MN026233	Willmering/H402/17	human	X
MN026234	Grabfeld/H458/17	human	X
MN026222	Melsungen/H455/17	human	X
MN026223	Belrieth/H451/17	human	X
MN026186	Kriftel/H017/15	human	X
MN026185	Erlensee/H330/17	human	X
MN026188	Mergentheim/H002/15	human	X
MN026189	Dammbach/H507/17	human	X
MN026187	Hammelburg/H412/17	human	X
MN026190	Gemuenden/H449/17	human	X
MN026191	Giessen/H257/15	human	X
MN026192	Hammelburg/H388/17	human	X
MN026182	Aschaffenburg/H286/17	human	X
MN026183	Rothenbuch/H013/15	human	X
MN026184	Lonnerstadt/H21692/17	human	X
MN026173	Elsenfeld/H634/17	human	X
MN026176	Moembris/H555/17	human	X
MN026177	Mainaschaff/H595/17	human	X
MN026174	Kleinwallstadt/H316/17	human	X
MN026175	Sulzbach/H408/17	human	X
MN026178	Grosswallstadt/H447/17	human	X
MN026262	Mohnheim/H346/15	human	X
MN026179	Stadtprozelten/H21694/17	human	X
MN026193	Odenwald/H545/17	human	X
MN026180	Eberbach/H003/15	human	X
MN026181	Wiesenbach/H14837/17	human	X
MN026195	Beuron/H006/15	human	X
MN026194	Sigmaringen/H695/17	human	X
MN026196	Reutlingen/H180/17	human	X
MN026198	Potsdam/H004/15	human	X
MN026199	Tuebingen/H253/17	human	X
MN026218	Ohmden/H445/17	human	X
MN026215	Weilheim/H08387/17	human	X
MN026214	Gomadingen/H008/15	human	X
MN026216	Orsingen/H423/17	human	X
MN026217	Reutlingen/H166/17	human	X
MN026203	Pfronstetten/H274/17	human	X
MN026200	Muensingen/H275/17	human	X
MN026202	Gomadingen/H264/17	human	X
MN026201	Muensingen/H446/17	human	X
MN026206	Huelben/H012/15	human	X
MN026207	Huelben/H08386/17	human	X
MN026209	Esslingen/H014/15	human	X
MN026211	Esslingen/H345/15	human	X
MN026212	Muenchingen/H315/17	human	X
MN026204	Dettingen/H007/15	human	X
MN026205	Stuttgart/H015/15	human	X
MN026208	Nuertingen/H289/17	human	X
MN026221	Gruibingen/H347/15	human	X
MN026210	Esslingen/H016/15	human	X
MN026213	Goeppingen/H011/15	human	X
MN026197	Bingen/H265/17	human	X
MN026219	Gaertringen/H009/15	human	X
MN026220	Bopfingen/H509/17	human	X
KT247609	FRA/KT247609/11	rodent	
KY968652	BE/KY968652/17	rodent	
KY968653	BE/KY968653/17	rodent	
MN026260	Eckenroth/H603/17	human	X
MN026258	Kottenheim/H384/17	human	X
MN026259	BadBreisig/H483/17	human	X
KT247606	FRA/KT247606/10	rodent	
KT247608	FRA/KT247608/11	rodent	
KT247607	FRA/KT247607/10	rodent	
KT247604	FRA/KT247604/10	rodent	
KT247605	FRA/KT247605/10	rodent	
MN026253	Emsdetten/H13605/17	human	X
MN026251	Nottuln/H531/17	human	X
MN026252	Coesfeld/H760/17	human	X
MN026254	Ahaus/H481/17	human	X
KR047548	GER/KR047548/07	rodent	
KR047494	GER/KR047494/07	rodent	
KR047549	GER/KR047549/09	rodent	
KR047485	GER/KR047485/10	rodent	
KR047433	GER/KR047433/07	rodent	
KJ994778	NA/KJ994778/07	rodent	
MN026249	Luedinghausen/H18649/17	human	X
MN026250	Muenster/H04776/17	human	X
MN026246	Senden/H04041/17	human	X
MN026245	LoewenbergerLand/H001/15	human	X
MN026247	Luedinghasuen/H28593/17	human	X
MN026244	Drensteinfurt/H13025/18	human	X
MN026248	Senden/H14184/17	human	X
MN026255	Essen/H039/17	human	X
MN026256	Bottrop/H260/17	human	X
AB574183	RUS/AB574183/05	rodent	
AB574184	RUS/AB574184/05	rodent	
EF405801	RUS/EF405801/NA	rodent	
MH251333	RUS/MH251333/NA	human	
AB297667	RUS/AB297667/97	rodent	
PUULRNA	RUS/PUULRNA/NA	rodent	
KT885050	RUS/KT885050/15	rodent	
HE801635	FIN/HE801635/09	NA	
JN831952	FIN/JN831952/08	human	
JN831945	FIN/JN831945/08	rodent	
JN831946	FIN/JN831946/08	rodent	
JN831949	FIN/JN831949/08	human	
KX815399	POL/KX815399/13	rodent	
KX815400	POL/KX815400/14	rodent	
KX815401	POL/KX815401/14	rodent	
AY526217	NSCA/AY526217/NA	human	
MN026261	Winningen/H104/18	human	X
